# Supplementary material for: Nuclease escape elements protect messenger RNA against cleavage by multiple viral endonucleases
Source: PLoS Pathog. 2017 Aug 25;13(8):e1006593. doi: 10.1371/journal.ppat.1006593 (PMC5589255; doi:10.1371/journal.ppat.1006593)
Supplement: S1 Table — Proteins in bold were in common between the IL-6 and GADD45B 3’ UTR datasets. Background proteins found in the control ChIRP-MS runs with probes were filtered out together with common contaminants. (XLSX) [file ppat.1006593.s006.xlsx]

## Sheet: ChIRP MS
CELLS	METHOD	PROBES	PREY
HEK-293T	ChIRP	GADD45	ACIN1
HEK-293T	ChIRP	GADD45	ACLY
HEK-293T	ChIRP	GADD45	ACTA1
HEK-293T	ChIRP	GADD45	ACTA2
HEK-293T	ChIRP	GADD45	ACTB
HEK-293T	ChIRP	GADD45	ACTC1
HEK-293T	ChIRP	GADD45	ACTG1
HEK-293T	ChIRP	GADD45	ACTG2
HEK-293T	ChIRP	GADD45	AHCY
HEK-293T	ChIRP	GADD45	ALDH18A1
HEK-293T	ChIRP	GADD45	ANXA2
HEK-293T	ChIRP	GADD45	BAZ1A
HEK-293T	ChIRP	GADD45	BAZ2A
HEK-293T	ChIRP	GADD45	C7orf55-LUC7L2
HEK-293T	ChIRP	GADD45	CCAR2
HEK-293T	ChIRP	GADD45	CCT3
HEK-293T	ChIRP	GADD45	CCT5
HEK-293T	ChIRP	GADD45	CCT7
HEK-293T	ChIRP	GADD45	CHD4
HEK-293T	ChIRP	GADD45	CHMP2B
HEK-293T	ChIRP	GADD45	CKAP4
HEK-293T	ChIRP	GADD45	CLASP2
HEK-293T	ChIRP	GADD45	CPSF6
HEK-293T	ChIRP	GADD45	CSE1L
HEK-293T	ChIRP	GADD45	DAZAP1
HEK-293T	ChIRP	GADD45	DBN1
HEK-293T	ChIRP	GADD45	DCD
HEK-293T	ChIRP	GADD45	DCTN1
HEK-293T	ChIRP	GADD45	DDX17
HEK-293T	ChIRP	GADD45	DDX3X
HEK-293T	ChIRP	GADD45	DDX3Y
HEK-293T	ChIRP	GADD45	DDX5
HEK-293T	ChIRP	GADD45	DHX15
HEK-293T	ChIRP	GADD45	DHX9
HEK-293T	ChIRP	GADD45	DNM1L
HEK-293T	ChIRP	GADD45	EEF1A1
HEK-293T	ChIRP	GADD45	EEF1D
HEK-293T	ChIRP	GADD45	EEF2
HEK-293T	ChIRP	GADD45	EFTUD2
HEK-293T	ChIRP	GADD45	EIF3H
HEK-293T	ChIRP	GADD45	EIF4A1
HEK-293T	ChIRP	GADD45	EIF4A2
HEK-293T	ChIRP	GADD45	ELAVL1
HEK-293T	ChIRP	GADD45	ENO1
HEK-293T	ChIRP	GADD45	EPB41L2
HEK-293T	ChIRP	GADD45	EWSR1
HEK-293T	ChIRP	GADD45	FASN
HEK-293T	ChIRP	GADD45	FLNA
HEK-293T	ChIRP	GADD45	FLNB
HEK-293T	ChIRP	GADD45	FUBP1
HEK-293T	ChIRP	GADD45	FUS
HEK-293T	ChIRP	GADD45	GADD3' -2
HEK-293T	ChIRP	GADD45	GAPDH
HEK-293T	ChIRP	GADD45	GATAD2A
HEK-293T	ChIRP	GADD45	GATAD2B
HEK-293T	ChIRP	GADD45	GOLIM4
HEK-293T	ChIRP	GADD45	H2AFJ
HEK-293T	ChIRP	GADD45	H2AFX
HEK-293T	ChIRP	GADD45	HCFC1
HEK-293T	ChIRP	GADD45	HMGB3
HEK-293T	ChIRP	GADD45	HNRNPA1
HEK-293T	ChIRP	GADD45	HNRNPA2B1
HEK-293T	ChIRP	GADD45	HNRNPA3
HEK-293T	ChIRP	GADD45	HNRNPAB
HEK-293T	ChIRP	GADD45	HNRNPC
HEK-293T	ChIRP	GADD45	HNRNPF
HEK-293T	ChIRP	GADD45	HNRNPH1
HEK-293T	ChIRP	GADD45	HNRNPH3
HEK-293T	ChIRP	GADD45	HNRNPK
HEK-293T	ChIRP	GADD45	HNRNPL
HEK-293T	ChIRP	GADD45	HNRNPM
HEK-293T	ChIRP	GADD45	HNRNPR
HEK-293T	ChIRP	GADD45	HNRNPU
HEK-293T	ChIRP	GADD45	IGF2BP1
HEK-293T	ChIRP	GADD45	ILF3
HEK-293T	ChIRP	GADD45	IRS4
HEK-293T	ChIRP	GADD45	KAT7
HEK-293T	ChIRP	GADD45	KHDRBS1
HEK-293T	ChIRP	GADD45	KHSRP
HEK-293T	ChIRP	GADD45	KPNB1
HEK-293T	ChIRP	GADD45	KRT14
HEK-293T	ChIRP	GADD45	KRT6B
HEK-293T	ChIRP	GADD45	KRT7
HEK-293T	ChIRP	GADD45	KRT8
HEK-293T	ChIRP	GADD45	LDHB
HEK-293T	ChIRP	GADD45	LMNA
HEK-293T	ChIRP	GADD45	LMNB1
HEK-293T	ChIRP	GADD45	LMNB2
HEK-293T	ChIRP	GADD45	LRRC47
HEK-293T	ChIRP	GADD45	LUC7L
HEK-293T	ChIRP	GADD45	LUC7L2
HEK-293T	ChIRP	GADD45	MAP4
HEK-293T	ChIRP	GADD45	MATR3
HEK-293T	ChIRP	GADD45	MCM2
HEK-293T	ChIRP	GADD45	MCM8
HEK-293T	ChIRP	GADD45	MDC1
HEK-293T	ChIRP	GADD45	MTHFD1
HEK-293T	ChIRP	GADD45	MYBBP1A
HEK-293T	ChIRP	GADD45	MYH9
HEK-293T	ChIRP	GADD45	NASP
HEK-293T	ChIRP	GADD45	NCL
HEK-293T	ChIRP	GADD45	NOL6
HEK-293T	ChIRP	GADD45	NOLC1
HEK-293T	ChIRP	GADD45	NONO
HEK-293T	ChIRP	GADD45	NOP58
HEK-293T	ChIRP	GADD45	NPM1
HEK-293T	ChIRP	GADD45	NUDC
HEK-293T	ChIRP	GADD45	NUMA1
HEK-293T	ChIRP	GADD45	NUP205
HEK-293T	ChIRP	GADD45	PABPC1
HEK-293T	ChIRP	GADD45	PARP1
HEK-293T	ChIRP	GADD45	PCBP1
HEK-293T	ChIRP	GADD45	PCBP2
HEK-293T	ChIRP	GADD45	PCBP3
HEK-293T	ChIRP	GADD45	PDCD6IP
HEK-293T	ChIRP	GADD45	PDIA6
HEK-293T	ChIRP	GADD45	PDS5A
HEK-293T	ChIRP	GADD45	PDS5B
HEK-293T	ChIRP	GADD45	PHGDH
HEK-293T	ChIRP	GADD45	PLCG1
HEK-293T	ChIRP	GADD45	PNN
HEK-293T	ChIRP	GADD45	PPP1CA
HEK-293T	ChIRP	GADD45	PRKDC
HEK-293T	ChIRP	GADD45	PRPF4
HEK-293T	ChIRP	GADD45	PRPF6
HEK-293T	ChIRP	GADD45	PRPF8
HEK-293T	ChIRP	GADD45	PRPH
HEK-293T	ChIRP	GADD45	PSMD2
HEK-293T	ChIRP	GADD45	PTBP1
HEK-293T	ChIRP	GADD45	RANBP2
HEK-293T	ChIRP	GADD45	RANGAP1
HEK-293T	ChIRP	GADD45	RAVER1
HEK-293T	ChIRP	GADD45	RBM14
HEK-293T	ChIRP	GADD45	RBM33
HEK-293T	ChIRP	GADD45	RBM39
HEK-293T	ChIRP	GADD45	RBMX
HEK-293T	ChIRP	GADD45	RBMXL1
HEK-293T	ChIRP	GADD45	RIF1
HEK-293T	ChIRP	GADD45	ROCK1
HEK-293T	ChIRP	GADD45	ROS1
HEK-293T	ChIRP	GADD45	RPL29
HEK-293T	ChIRP	GADD45	RPS27A
HEK-293T	ChIRP	GADD45	RPSA
HEK-293T	ChIRP	GADD45	RUVBL1
HEK-293T	ChIRP	GADD45	SAFB
HEK-293T	ChIRP	GADD45	SAFB2
HEK-293T	ChIRP	GADD45	SERBP1
HEK-293T	ChIRP	GADD45	SF3A1
HEK-293T	ChIRP	GADD45	SF3A2
HEK-293T	ChIRP	GADD45	SF3B1
HEK-293T	ChIRP	GADD45	SF3B3
HEK-293T	ChIRP	GADD45	SFPQ
HEK-293T	ChIRP	GADD45	SHMT2
HEK-293T	ChIRP	GADD45	SMARCA4
HEK-293T	ChIRP	GADD45	SMARCC1
HEK-293T	ChIRP	GADD45	SMC1A
HEK-293T	ChIRP	GADD45	SNRPD1
HEK-293T	ChIRP	GADD45	SPTBN1
HEK-293T	ChIRP	GADD45	SRRM2
HEK-293T	ChIRP	GADD45	SRSF7
HEK-293T	ChIRP	GADD45	ST13
HEK-293T	ChIRP	GADD45	SUMO2
HEK-293T	ChIRP	GADD45	SUMO3
HEK-293T	ChIRP	GADD45	SUMO4
HEK-293T	ChIRP	GADD45	TAF15
HEK-293T	ChIRP	GADD45	TCOF1
HEK-293T	ChIRP	GADD45	THRAP3
HEK-293T	ChIRP	GADD45	TLN1
HEK-293T	ChIRP	GADD45	TMPO
HEK-293T	ChIRP	GADD45	TOP2A
HEK-293T	ChIRP	GADD45	TPI1
HEK-293T	ChIRP	GADD45	TPR
HEK-293T	ChIRP	GADD45	TRIM28
HEK-293T	ChIRP	GADD45	TSR1
HEK-293T	ChIRP	GADD45	TTN
HEK-293T	ChIRP	GADD45	TUBA1A
HEK-293T	ChIRP	GADD45	TUBA1B
HEK-293T	ChIRP	GADD45	TUBA1C
HEK-293T	ChIRP	GADD45	TUBB
HEK-293T	ChIRP	GADD45	TUBB3
HEK-293T	ChIRP	GADD45	TUBB4B
HEK-293T	ChIRP	GADD45	TXN
HEK-293T	ChIRP	GADD45	UBA1
HEK-293T	ChIRP	GADD45	UBA52
HEK-293T	ChIRP	GADD45	UBB
HEK-293T	ChIRP	GADD45	UBC
HEK-293T	ChIRP	GADD45	UBQLN2
HEK-293T	ChIRP	GADD45	VCL
HEK-293T	ChIRP	GADD45	VIM
HEK-293T	ChIRP	GADD45	VPS13B
HEK-293T	ChIRP	GADD45	XRCC5
HEK-293T	ChIRP	GADD45	XRCC6
HEK-293T	ChIRP	GADD45	YWHAQ
HEK-293T	ChIRP	GADD45	YWHAZ
HEK-293T	ChIRP	GADD45	ZNF638
HEK-293T	ChIRP	IL-6	ACIN1
HEK-293T	ChIRP	IL-6	ACLY
HEK-293T	ChIRP	IL-6	ACTB
HEK-293T	ChIRP	IL-6	ACTG1
HEK-293T	ChIRP	IL-6	ADAR
HEK-293T	ChIRP	IL-6	AHCY
HEK-293T	ChIRP	IL-6	ALB
HEK-293T	ChIRP	IL-6	ALDH18A1
HEK-293T	ChIRP	IL-6	ALDOA
HEK-293T	ChIRP	IL-6	ANXA2
HEK-293T	ChIRP	IL-6	ATP1A1
HEK-293T	ChIRP	IL-6	ATP6V1A
HEK-293T	ChIRP	IL-6	BAZ1A
HEK-293T	ChIRP	IL-6	BCLAF1
HEK-293T	ChIRP	IL-6	C7orf55-LUC7L2
HEK-293T	ChIRP	IL-6	CAPRIN1
HEK-293T	ChIRP	IL-6	CCAR1
HEK-293T	ChIRP	IL-6	CCT2
HEK-293T	ChIRP	IL-6	CCT3
HEK-293T	ChIRP	IL-6	CCT4
HEK-293T	ChIRP	IL-6	CCT5
HEK-293T	ChIRP	IL-6	CCT6A
HEK-293T	ChIRP	IL-6	CCT7
HEK-293T	ChIRP	IL-6	CCT8
HEK-293T	ChIRP	IL-6	CELF1
HEK-293T	ChIRP	IL-6	CHD4
HEK-293T	ChIRP	IL-6	CHTOP
HEK-293T	ChIRP	IL-6	CKB
HEK-293T	ChIRP	IL-6	CLTC
HEK-293T	ChIRP	IL-6	COPB1
HEK-293T	ChIRP	IL-6	CPSF6
HEK-293T	ChIRP	IL-6	CPSF7
HEK-293T	ChIRP	IL-6	DAZAP1
HEK-293T	ChIRP	IL-6	DBN1
HEK-293T	ChIRP	IL-6	DDX1
HEK-293T	ChIRP	IL-6	DDX17
HEK-293T	ChIRP	IL-6	DDX21
HEK-293T	ChIRP	IL-6	DDX23
HEK-293T	ChIRP	IL-6	DDX39A
HEK-293T	ChIRP	IL-6	DDX39B
HEK-293T	ChIRP	IL-6	DDX3X
HEK-293T	ChIRP	IL-6	DDX42
HEK-293T	ChIRP	IL-6	DDX5
HEK-293T	ChIRP	IL-6	DDX50
HEK-293T	ChIRP	IL-6	DEK
HEK-293T	ChIRP	IL-6	DHX9
HEK-293T	ChIRP	IL-6	DIS3
HEK-293T	ChIRP	IL-6	DKC1
HEK-293T	ChIRP	IL-6	DNM2
HEK-293T	ChIRP	IL-6	DYNC1H1
HEK-293T	ChIRP	IL-6	EEF1A1
HEK-293T	ChIRP	IL-6	EEF1G
HEK-293T	ChIRP	IL-6	EEF2
HEK-293T	ChIRP	IL-6	EFTUD2
HEK-293T	ChIRP	IL-6	EIF3A
HEK-293T	ChIRP	IL-6	EIF3H
HEK-293T	ChIRP	IL-6	EIF4A1
HEK-293T	ChIRP	IL-6	EIF4B
HEK-293T	ChIRP	IL-6	EIF4G1
HEK-293T	ChIRP	IL-6	ELAVL1
HEK-293T	ChIRP	IL-6	ENAH
HEK-293T	ChIRP	IL-6	ENO1
HEK-293T	ChIRP	IL-6	EPRS
HEK-293T	ChIRP	IL-6	EWSR1
HEK-293T	ChIRP	IL-6	FASN
HEK-293T	ChIRP	IL-6	FKBP4
HEK-293T	ChIRP	IL-6	FLNA
HEK-293T	ChIRP	IL-6	FUBP1
HEK-293T	ChIRP	IL-6	FUBP3
HEK-293T	ChIRP	IL-6	FUS
HEK-293T	ChIRP	IL-6	G3BP1
HEK-293T	ChIRP	IL-6	GAPDH
HEK-293T	ChIRP	IL-6	GPI
HEK-293T	ChIRP	IL-6	GTF2I
HEK-293T	ChIRP	IL-6	HCFC1
HEK-293T	ChIRP	IL-6	HEATR1
HEK-293T	ChIRP	IL-6	HNRNPA0
HEK-293T	ChIRP	IL-6	HNRNPA1
HEK-293T	ChIRP	IL-6	HNRNPA2B1
HEK-293T	ChIRP	IL-6	HNRNPA3
HEK-293T	ChIRP	IL-6	HNRNPAB
HEK-293T	ChIRP	IL-6	HNRNPC
HEK-293T	ChIRP	IL-6	HNRNPD
HEK-293T	ChIRP	IL-6	HNRNPF
HEK-293T	ChIRP	IL-6	HNRNPH1
HEK-293T	ChIRP	IL-6	HNRNPH3
HEK-293T	ChIRP	IL-6	HNRNPK
HEK-293T	ChIRP	IL-6	HNRNPL
HEK-293T	ChIRP	IL-6	HNRNPM
HEK-293T	ChIRP	IL-6	HNRNPR
HEK-293T	ChIRP	IL-6	HNRNPU
HEK-293T	ChIRP	IL-6	HNRNPUL2
HEK-293T	ChIRP	IL-6	HP1BP3
HEK-293T	ChIRP	IL-6	IGF2BP1
HEK-293T	ChIRP	IL-6	ILF2
HEK-293T	ChIRP	IL-6	ILF3
HEK-293T	ChIRP	IL-6	IMMT
HEK-293T	ChIRP	IL-6	KHDRBS1
HEK-293T	ChIRP	IL-6	KHSRP
HEK-293T	ChIRP	IL-6	KPNA2
HEK-293T	ChIRP	IL-6	KPNB1
HEK-293T	ChIRP	IL-6	KRT6B
HEK-293T	ChIRP	IL-6	LDHB
HEK-293T	ChIRP	IL-6	LMNA
HEK-293T	ChIRP	IL-6	LMNB1
HEK-293T	ChIRP	IL-6	LMNB2
HEK-293T	ChIRP	IL-6	LRPPRC
HEK-293T	ChIRP	IL-6	LUC7L2
HEK-293T	ChIRP	IL-6	MATR3
HEK-293T	ChIRP	IL-6	MCM2
HEK-293T	ChIRP	IL-6	MCM3
HEK-293T	ChIRP	IL-6	MCM6
HEK-293T	ChIRP	IL-6	MCM7
HEK-293T	ChIRP	IL-6	MDC1
HEK-293T	ChIRP	IL-6	MKI67
HEK-293T	ChIRP	IL-6	MSH2
HEK-293T	ChIRP	IL-6	MTA2
HEK-293T	ChIRP	IL-6	MTHFD1
HEK-293T	ChIRP	IL-6	MYBBP1A
HEK-293T	ChIRP	IL-6	MYH11
HEK-293T	ChIRP	IL-6	MYH9
HEK-293T	ChIRP	IL-6	NAP1L4
HEK-293T	ChIRP	IL-6	NAT10
HEK-293T	ChIRP	IL-6	NCL
HEK-293T	ChIRP	IL-6	NOL6
HEK-293T	ChIRP	IL-6	NOLC1
HEK-293T	ChIRP	IL-6	NONO
HEK-293T	ChIRP	IL-6	NOP2
HEK-293T	ChIRP	IL-6	NOP56
HEK-293T	ChIRP	IL-6	NOP58
HEK-293T	ChIRP	IL-6	NPM1
HEK-293T	ChIRP	IL-6	NUMA1
HEK-293T	ChIRP	IL-6	NUP155
HEK-293T	ChIRP	IL-6	NUP214
HEK-293T	ChIRP	IL-6	NUP93
HEK-293T	ChIRP	IL-6	PARP1
HEK-293T	ChIRP	IL-6	PCBP1
HEK-293T	ChIRP	IL-6	PDCD11
HEK-293T	ChIRP	IL-6	PDIA3
HEK-293T	ChIRP	IL-6	PGK1
HEK-293T	ChIRP	IL-6	PHGDH
HEK-293T	ChIRP	IL-6	PKM
HEK-293T	ChIRP	IL-6	PNN
HEK-293T	ChIRP	IL-6	POLR2A
HEK-293T	ChIRP	IL-6	POTEF
HEK-293T	ChIRP	IL-6	PPIA
HEK-293T	ChIRP	IL-6	PPM1G
HEK-293T	ChIRP	IL-6	PRKDC
HEK-293T	ChIRP	IL-6	PRMT1
HEK-293T	ChIRP	IL-6	PRPF6
HEK-293T	ChIRP	IL-6	PRPF8
HEK-293T	ChIRP	IL-6	PRPH
HEK-293T	ChIRP	IL-6	PSIP1
HEK-293T	ChIRP	IL-6	PTBP1
HEK-293T	ChIRP	IL-6	PUF60
HEK-293T	ChIRP	IL-6	RAB1B
HEK-293T	ChIRP	IL-6	RANBP2
HEK-293T	ChIRP	IL-6	RANGAP1
HEK-293T	ChIRP	IL-6	RARS
HEK-293T	ChIRP	IL-6	RBBP4
HEK-293T	ChIRP	IL-6	RBBP7
HEK-293T	ChIRP	IL-6	RBM14
HEK-293T	ChIRP	IL-6	RBM28
HEK-293T	ChIRP	IL-6	RBM33
HEK-293T	ChIRP	IL-6	RBM39
HEK-293T	ChIRP	IL-6	RBMX
HEK-293T	ChIRP	IL-6	RBMXL1
HEK-293T	ChIRP	IL-6	RCC1
HEK-293T	ChIRP	IL-6	RECQL
HEK-293T	ChIRP	IL-6	RIF1
HEK-293T	ChIRP	IL-6	ROS1
HEK-293T	ChIRP	IL-6	RPL8
HEK-293T	ChIRP	IL-6	RPSA
HEK-293T	ChIRP	IL-6	RRBP1
HEK-293T	ChIRP	IL-6	RRP1
HEK-293T	ChIRP	IL-6	RRP15
HEK-293T	ChIRP	IL-6	RSL1D1
HEK-293T	ChIRP	IL-6	RUVBL1
HEK-293T	ChIRP	IL-6	RUVBL2
HEK-293T	ChIRP	IL-6	SAFB2
HEK-293T	ChIRP	IL-6	SERBP1
HEK-293T	ChIRP	IL-6	SF1
HEK-293T	ChIRP	IL-6	SF3A1
HEK-293T	ChIRP	IL-6	SF3B1
HEK-293T	ChIRP	IL-6	SF3B2
HEK-293T	ChIRP	IL-6	SF3B3
HEK-293T	ChIRP	IL-6	SFPQ
HEK-293T	ChIRP	IL-6	SMARCA1
HEK-293T	ChIRP	IL-6	SMARCA4
HEK-293T	ChIRP	IL-6	SMARCA5
HEK-293T	ChIRP	IL-6	SMC1A
HEK-293T	ChIRP	IL-6	SMC2
HEK-293T	ChIRP	IL-6	SND1
HEK-293T	ChIRP	IL-6	SNRNP200
HEK-293T	ChIRP	IL-6	SNRNP70
HEK-293T	ChIRP	IL-6	SPTBN1
HEK-293T	ChIRP	IL-6	SRP54
HEK-293T	ChIRP	IL-6	SRRM1
HEK-293T	ChIRP	IL-6	SRRM2
HEK-293T	ChIRP	IL-6	SRRT
HEK-293T	ChIRP	IL-6	SRSF1
HEK-293T	ChIRP	IL-6	SRSF2
HEK-293T	ChIRP	IL-6	SRSF6
HEK-293T	ChIRP	IL-6	SRSF7
HEK-293T	ChIRP	IL-6	SRSF8
HEK-293T	ChIRP	IL-6	STIP1
HEK-293T	ChIRP	IL-6	SUMO2
HEK-293T	ChIRP	IL-6	SUPT16H
HEK-293T	ChIRP	IL-6	SUPT5H
HEK-293T	ChIRP	IL-6	SYNCRIP
HEK-293T	ChIRP	IL-6	TAF15
HEK-293T	ChIRP	IL-6	TARDBP
HEK-293T	ChIRP	IL-6	TCOF1
HEK-293T	ChIRP	IL-6	TCP1
HEK-293T	ChIRP	IL-6	THRAP3
HEK-293T	ChIRP	IL-6	TKT
HEK-293T	ChIRP	IL-6	TLN1
HEK-293T	ChIRP	IL-6	TMPO
HEK-293T	ChIRP	IL-6	TOP1
HEK-293T	ChIRP	IL-6	TOP2A
HEK-293T	ChIRP	IL-6	TOP2B
HEK-293T	ChIRP	IL-6	TPR
HEK-293T	ChIRP	IL-6	TRAP1
HEK-293T	ChIRP	IL-6	TRIM28
HEK-293T	ChIRP	IL-6	TUBA1A
HEK-293T	ChIRP	IL-6	TUBA1B
HEK-293T	ChIRP	IL-6	TUBB
HEK-293T	ChIRP	IL-6	TUBB3
HEK-293T	ChIRP	IL-6	TUBB4B
HEK-293T	ChIRP	IL-6	TUFM
HEK-293T	ChIRP	IL-6	TXN
HEK-293T	ChIRP	IL-6	U2AF1
HEK-293T	ChIRP	IL-6	UBA1
HEK-293T	ChIRP	IL-6	UBA52
HEK-293T	ChIRP	IL-6	UNC45A
HEK-293T	ChIRP	IL-6	USO1
HEK-293T	ChIRP	IL-6	VCL
HEK-293T	ChIRP	IL-6	VIM
HEK-293T	ChIRP	IL-6	XRCC5
HEK-293T	ChIRP	IL-6	XRCC6
HEK-293T	ChIRP	IL-6	YBX1
HEK-293T	ChIRP	IL-6	YWHAE
HEK-293T	ChIRP	IL-6	YWHAZ
HEK-293T	ChIRP	IL-6	ZFR
HEK-293T	ChIRP	IL-6	ZNF326
