# Supplementary material for: Nuclease escape elements protect messenger RNA against cleavage by multiple viral endonucleases
Source: PLoS Pathog. 2017 Aug 25;13(8):e1006593. doi: 10.1371/journal.ppat.1006593 (PMC5589255; doi:10.1371/journal.ppat.1006593)
Supplement: S2 Table — (XLSX) [file ppat.1006593.s007.xlsx]

## Sheet: Sheet1
IL-6 3'UTR previously identified RNP (Muller et al., PLoS Path, 2015)	In common with IL-6	In common with GADD45
DHX36
DHX57
ELAVL1	*	*
FLJ61020
HNRNPA1	*	*
HNRNPA3	*	*
HNRNPAB	*	*
HNRNPD	*
HNRNPU	*	*
IGF2BP1	*	*
IGF2BP3
ILF2	*
LIN28B
NCL	*	*
NPM1	*	*
PLRG1
SPATS2L
STAU1
STRBP
TOE1
YTHDC2
ZC3H11A
ZC3HAV1
