# Supplementary material for: Nuclease escape elements protect messenger RNA against cleavage by multiple viral endonucleases
Source: PLoS Pathog. 2017 Aug 25;13(8):e1006593. doi: 10.1371/journal.ppat.1006593 (PMC5589255; doi:10.1371/journal.ppat.1006593)
Supplement: S3 Table — (XLSX) [file ppat.1006593.s008.xlsx]

## Sheet: Sheet1
Name	Sequence
ChIRP-GADD45#1	acagattctgctgctggg
ChIRP-GADD45#2	agtctccaacgactctgc
ChIRP-GADD45#3	ttctccatctgatcggcg
ChIRP-GADD45#4	tgatggggaaggcggcag
ChIRP-GADD45#5	tctctcgtatgcagacgc
ChIRP-GADD45#6	acagagcaacttcagccc
ChIRP-GADD45#7	cgctctcagtggttcgaa
ChIRP-IL-6#1	caacaacaatctgaggtgcc
ChIRP-IL-6#2	gtttctgaccagaagaagga
ChIRP-IL-6#3	aacaacataagttctgtgcc
ChIRP-IL-6#4	tagtgtcctaacgctcatac
ChIRP-IL-6#5	aaatgtttcaagtggtactt
ChIRP-IL-6#6	gccactttccattattattt
ChIRP-IL-6#7	caaaggatattcaaactgca
ChIRP-GFP#1	tggcggacttgaagaagtcg
ChIRP-GFP#2	ttgaagtcgatgcccttcag
ChIRP-GFP#3	atgttgtggcggatcttgaa
ChIRP-GFP#4	gtcacgaactccagcaggac
ChIRP-GFP#5	tgaacagctcctcgcccttg
ChIRP-GFP#6	tggccgtttacgtcgccgtc
GADD45BmutGG-F	cgagatgggaagcatagatatctataggtttatttctacggccgctc
GADD45BmutGG-R	gagcggccgtagaaataaacctatagatatctatgcttcccatctcg
GADD45BmutCC-F	cgaaccactgagagcgagatgggccgcatagatatctatatttttatt
GADD45BmutCC-R	aataaaaatatagatatctatgcggcccatctcgctctcagtggttcg
IL-6mutGG-F	ccgctgagttaatttatgtaagtcataggtatatttttaagctcgagtctagaggg
IL-6mutGG-R	ccctctagactcgagcttaaaaatatacctatgacttacataaattaactcagctt
IL-6mutCC-F	cactattttaattatttttaatttattaatatttaaatatgtgccgctgagttaatttatgtaagtcatatttatatttttaagctc
IL-6mutCC-R	gagcttaaaaatataaatatgacttacataaattaactcagcggcacatatttaaatattaataaattaaaaataattaaaatagtg
qPCR-GADD45B-Fwd	CCCTCGACAAGACCACACTT
qPCR-GADD45B-Rv	GGAGTTCATGGGTACAGAGCA
qPCR-GFPfwd	CAACAGCCACAACGTCTATATCATG
qPCR-GFPrv	ATGTTGTGGCGGATCTTGAAG
qPCR-GAPDHfwd	CAACGGATTTGGTCGTATTGG
qPCR-GAPDHrv	GCAACAATATCCACTTTACCAGAGTTAA
qPCR-18S-F	GTAACCCGTTGAACCCCATT
qPCR-18S-R	CCATCCAATCGGTAGTAGCG
qPCR-MS2-UTR-F	AAAGTGGCTATGCAGTTTGA
qPCR-MS2-UTR-R	GAGGTAAGCCTACACTTTCCAAGA
